# Supplementary material for: Abscisic Acid Affects Phenolic Acid Content to Increase Tolerance to UV-B Stress in Rhododendron chrysanthum Pall
Source: Int J Mol Sci. 2024 Jan 19;25(2):1234. doi: 10.3390/ijms25021234 (PMC10816200; doi:10.3390/ijms25021234)
Supplement: Supplementary file 1 [file ijms-25-01234-s001.zip]

Archive with 1 entries (1 files):
- ijms-2811187-supplementary.pdf
